# Supplementary material for: Liver stiffness measured by two-dimensional shear-wave elastography predicts hepatic vein pressure gradient at high values in liver transplant candidates with advanced liver cirrhosis
Source: PLoS One. 2021 Jan 7;16(1):e0244934. doi: 10.1371/journal.pone.0244934 (PMC7790429; doi:10.1371/journal.pone.0244934)
Supplement: S1 File — (XLSX) [file pone.0244934.s001.xlsx]

## Sheet: Komplet seznam
ID	Sex [male=0; female=1]	Weight [kg]	Height [cm]	BMI	Aetiology Group	Aetiology of cirrhosis	Child-Pugh score [class]	Child-Pugh score [points]	MELD score [points]	Hepato- cellular carcinoma [NO=0; YES=1]	Outcome after Study	Date of Transplantation	Period: Study Recruitment - Transplantation [days]	Donor´s Sex	Cause of Brain Death of the Donor	Spleen diameter [cm]	HVPG [mmHg]	Liver Stiffness [kPa]	LSPS [points]	Oesophageal Varices [NO=0; YES=1]	Size of Varices [small=1; large=2]	History of variceal bleeding [NO=0; YES=1]	Bilirubin total [µmol/l]	Albumin [g/l]	Prothrombin [%]	Prothormbin [INR]	Ascites [absent=0; small/midle=1; large=2]	Overt Encephalopathy [NO=0; YES=1]	TIMP-1 [ng/ml]	PIIINP [ng/ml]	HA [ng/ml]	ELF score [points]	PLT [x10^9/l]	Osteopontin [ng/ml)	TNF-α [pg/ml]	IL-6 [pg/ml]	VCAM-1 [ng/ml]	IL1-ra/IL-1F3 [pG/mL]
1	0	90	174	29.7	5	HBV	A	5	9	1	transplantation	April-17	47	M	intracranial hemorrhage	18	16	16.6	4.26857	1	1	0	12	40	67	1.26	1	0	278.2	11.3	175.4	10.85	70	165.997	2.09994	4.07091	1607.62	375
2	1	72	155	30	5	HCV	B	9	15	0	transplantation	May-17	49	F	intracranial hemorrhage	16	10	29.7	7.92	0	0	0	47	26	53	1.45	0	0	475	43.8	1873.7	14.06	60	199.302	4.42248	8.33909	4096.73	673.333
3	1	69	173	23	1	ALD	A	5	9	1	transplantation	February-18	324	F	intracranial hemorrhage	15	20	30.3	7.83621	1	2	1	21.4	36.7	70	1.21	0	0	307.7	15.1	343.1	11.67	58	109.601	2.09371	2.22545	2156.6	219.444
4	0	74	175	24.2	4	CHOL	C	10	21	0	transplantation	August-18	496	M	intracranial hemorrhage	17	9	19.6	3.78636	1	2	0	137.7	27.2	85	1.09	2	0	455.4	15.7	1012	12.76	88	181.113	4.05199	20.8724	2908.98	425.556
5	0	79	189	22.1	6	METAB	B	9	17	0	transplantation	August-17	115	M	traumatic brain injury	25	18	33.5	17.4479	1	2	0	43	28	44	1.62	1	0	532.7	13.4	205.6	11.36	48	75.9635	3.74066	4.34818	3754.56	206.667
6	1	65	167	23.3	1	ALD	B	7	7	1	improved on waiting list					15	28	55.4	6.81148	1	1	0	12	36	83	1.1	2	0	471.6	13.2	125.2	10.88	122	239.336	1.66407		2518.5	185.556
7	1	67	172	22.8	4	AIH	C	11	16	0	transplantation	August-17	153	F	intracranial hemorrhage	18	17	16.6	7.2878	1	2	1	94	32	71	1.2	2	0	596.5	8.4	201.5	11.04	41	235.349	3.98039	5.49818	3367.48	420
8	0	77	177	24.6	1	ALD	C	13	14	0	died on waiting list					11	16	40.7	3.66967	1	1	0	55	26	69	1.22	2	1	319.4	19.1	217.1	11.47	122	192.575	3.27677	39.9286	2583.81	487.222
9	0	70	172	23.7	4	AIH	B	9	11	0	transplantation	June-17	77	M	asphyxia		15	34.9		1	2	1	24	22	60	1.33	1	0	315.2	11.1	1233.8	12.53	263	233.023	1.9287	7.26182	2466.8	253.889
10	0	105	186	30.4	6	METAB	C	10	19	1	transplantation	June-17	65	F	traumatic brain injury	16	21	38.1	15.24	1	1	0	64	26	46	1.61	1	0	345.1	43.3	2911.1	14.3	40	223.223	2.21202		7535.22	237.222
11	0	72	188	20.4	1	ALD	A	6	14	0	improved on waiting list					15	20	38.4	4.29851	1	2	1	31	30	59	1.34	1	0	561.9	50.2	1355.6	13.95	134	141.827	2.97478	32.0459	3071.56	331.111
12	0	88	184	26	3	CRYPTO	C	11	27	0	transplantation	May-17	18	M	traumatic brain injury	15	24	47.7	9.66892	0	0	0	177	22.9	52	1.45	2	0	575.6	10.9	124.4	10.82	74	211.429	1.85087		3348.44	215.556
13	0	92	176	29.7	3	CRYPTO	A	6	12	0	HCC over criteria					17	10	26.8	5.29767	1	1	0	30.9	39.1	74	1.17	0	0	420	19.6	299.3	11.86	86	76.5449	2.90006	1.69364	1708.3	170.556
14	0	92	180	28.4	3	CRYPTO	B	9	11	0	transplantation	July-17	34	F	intracranial hemorrhage	20	11	22	5.11628	1	2	0	25	28	63	1.3	2	0	479.3	6.3	95.9	10.13	86	125.88	4.27304	32.6837	2338.91	246.111
15	1	52	160	20.3	1	ALD	B	9	14	0	transplantation	June-17	28	F	intracranial hemorrhage	15	27	40.1	6.46774	0	0	0	40	34	65	1.27	2	0	350.1	15.9	311.4	11.67	93	196.645	2.15286	10.3982	3387.89	155.556
16	0	78	184	23	4	CHOL	B	9	17	0	transplantation	October-17	137	F	intracranial hemorrhage	20	20	52.9	5.51042	1	1	0	163	29	69	1.22	0	0	635.7	27.5	478	12.67	192	127.458	2.03456	3.74818	1932.11	301.667
17	0	65	185	18.9	4	CHOL	B	9	18	0	transplantation	January-18	223	F	cardiopulmonary resuscitation	20	12	16.2	1.07285	0	0	0	155	36	63	1.3	0	0	517	13	125.4	10.91	302	101.628	2.29608	1.82545	1231.43	295
18	1	90	164	33.5	5	HBV	A	6	11	1	transplantation	October-17	79	M	cardiopulmonary resuscitation	17	11	28.9	7.225	1	2	0	30	39	70	1.21	1	0	314.9	15	279	11.5	68	69.9003	2.30542	3.23455	2606.26	352.222
19	0	118	175	38.5	1	ALD	B	8	20	1	transplantation	October-17	61	M	cardiopulmonary resuscitation	23	23	51.1	11.9929	1	2	1	37	29	54	1.4	1	0	515.3	15.1	214.4	11.47	98	81.2791	3.84029	8.05727	3874.97	467.222
20	0	77	168	27.3	5	HCV	A	6	6	1	transplantation	December-17	86	M	cardiopulmonary resuscitation	11.5	11	24.7	2.51372	1	1	0	5	34	107	0.96	0	0	475.4	14.6	150	11.12	113	67.4086	1.91314	3.64818	1545.03	355.556
21	0	102	184	30.1	1	ALD	B	7	11	1	transplantation	November-17	61	M	intracranial hemorrhage	16	25	29.1	5.47765	1	2	0	27	32	62	1.33	0	1	471.7	24.94	782.2	12.9	85	203.621	2.5576	2.73909	2184.49	247.778
22	0	74	160	28.9	1	ALD	A	6	11	1	transplantation	October-17	19	F	intracranial hemorrhage	14	18	27.5	5.57971	1	1	0	28	32	67	1.26	0	0	277.5	14.55	273.51	11.41	69	75.8804	0.916874	0.389091	2492.65	375
23	1	73	161	28.2	5	HCV	A	6	9	1	transplantation	January-18	121	M	asphyxia	9.5	14	25.9	3.41736	1	1	0	21	35	79	1.15	0	0	513.9	19.97	468.37	12.34	72	109.186	3.02148	3.40273	2397.41	251.667
24	0	92	180	28.5	1	ALD	A	6	13	1	transplantation	October-17	10	F	intracranial hemorrhage	13.5	18	21.7	2.98929	1	1	0	29	29	52	1.45	0	0	370.2	22.51	957.47	12.9	98	140.664	1.41189	5.65273	2213.74	213.333
25	1	80	169	28	4	CHOL	B	7	15	0	transplantation	May-18	203	M	traumatic brain injury	11	10	11.7	0.57973	0	0	0	152	35	100	1	0	0	319.3	21.62	125.53	11.1	222	117.575	3.10243	2.08	1134.15	1028.33
26	1	81	164	29.7	1	ALD	B	9	13	0	transplantation	November-17	32	M	traumatic brain injury	14	25	45.7	4.44306	1	1	0	30	25	54	1.4	2	0	473.1	16.06	337.27	11.87	144	202.874	5.24751	46.4082	5341.74	613.889
27	0	101	190	28	1	ALD	C	12	23	0	transplantation	September-18	335	M	intracranial hemorrhage	15.7	24	52.6	5.54242	1	2	0	41.7	38.6	63	1.28	2	1	773.4	38.02	582.34	13.16	149	252.292	5.32534	9.77091	4070	180.556
28	0	60	160	23.4	4	AIH	B	9	14	0	transplantation	January-18	90	F	intracranial hemorrhage	14	7	17.4	2.93494	1	2	1	45	36	59	1.32	0	0	231.4	15.25	347.4	11.57	83	51.794	0.801681	1.17091	2166.12	227.222
29	0	87	170	30.1	1	ALD	B	8	10	1	transplantation	July-18	246	M	epileptic seizure	13	16	33.2	5.83243	0	0	0	27	25	70	1.21	0	1	431.3	69.19	872.53	13.71	74	218.488	4.04265	9.78909	3525.31	418.333
30	0	88	190	24.4	1	ALD	B	9	15	0	transplantation	March-18	90	F	intracranial hemorrhage	17.5	24	37.1	4.6375	1	2	1	21	22	58	1.33	2	0	716.5	54.71	1279.06	14.06	140	301.13	6.32783	58.0918	4233.04	246.111
31	0	77	166	27.9	5	HCV	A	5	7	1	transplantation	February-18	95	M	intracranial hemorrhage	15	11	15.6	3.54545	1	2	0	14	40	84	1.09	0	0	254.1	18.17	276.56	11.55	66	93.5714	1.81974	1.33909	1330.75	256.111
32	0	98	176	31.6	1	ALD	A	5	8	1	transplantation	December-17	16	M	intracranial hemorrhage	14.3	11	14.4	1.39135	1	2	1	11	41	70	1.2	0	0	311.1	19.26	187.3	11.34	148	168.821	1.52709	19.2908	579.048	473.889
33	0	66	185	19.3	4	CHOL	B	7	11	0	transplantation	December-17	15	F	cardiopulmonary resuscitation	19	18	26.7	9.05893	1	2	1	43	34	89	1.06	0	1	601	28.93	1202.13	13.47	56	125.216	1.72634	1.61636	2504.22	147.222
34	1	66	165	23.6	4	CHOL	B	8	13	0	transplantation	July-19	595	F	cardiopulmonary resuscitation	16	19	50.1	5.85109	1	2	1	60	26	83	1.1	1	0	1091.2	37.86	1580.9	14.13	137	256.528	2.91874	7.44364	3070.2	130.556
35	1	68	160	26.6	4	CHOL	B	8	18	0	transplantation	April-18	145	F	intracranial hemorrhage	18.2	20	56	7.38551	1	2	1	189	24	68	1.22	0	0	989	63.62	1494.49	14.43	138	414.086	2.8627	4.78455	2646.39	1387.22
36	0	80	180	24.7	1	ALD	B	8	18	0	transplantation	February-18	89	M	cardiopulmonary resuscitation	17	24	51.1	5.71513	1	1	0	19	30	61	1.33	2	0	715.4	9.96	58.12	10.19	152	177.622	4.73473		1824.35	214.556
37	0	105	190	29.1	1	ALD	A	6	12	1	transplantation	June-17	62	M	ischemic stroke	15.5	13	19.1	2.66712	1	1	0	31	37	64	1.28	0	0	382.1	33.62	638.15	12.87	111	138.377	2.62013	5.51327	1948.26	171.222
38	0	81	183	24.2	4	CHOL	B	7	16	0	transplantation	April-18	168	F	intracranial hemorrhage	18	18	36.4	2.6963	1	1	0	136	39	70	1.2	0	0	834.1	35.32	977.91	13.57	243	199.15	3.38802	8.5898	2159.13	397.889
39	0	82	182	24.8	1	ALD	B	7	22	0	transplantation	March-17	160	M	intracranial hemorrhage	14	6	16.5	1.08962	0	0	0	8	40	74	1.17	2	0	909.5	17.9	57.4	10.71	212	264.263	4.36824	24.6	1459.13	126.222
40	0	82	180	25.3	5	HCV	C	11	21	0	extrahepatic tumour					18	17	39.9	10.26	1	2	0	66.9	24.3	52	1.49	1	0	672	32	1978.7	14.01	70	233.7	3.93368	26.7582	5911.3	513.444
41	0	69	178	21.8	5	HCV	B	8	13	1	transplantation	March-17	138	M	intracranial hemorrhage	13	18	38.6	3.32318	1	2	0	9.9	33	82	1.11	2	0	895.1	17.5	125.8	11.35	151	198.795	3.00698	30.6306	2287.39	246.222
42	1	89	164	33	5	HBV	B	8	14	1	transplantation	March-17	52	M	intracranial hemorrhage	14	16	30.2	3.46557	0	0	0	40	31	54	1.4	0	0	226.3	14.8	328.6	11.5	122	88.4125	1.75044	3.24796	2813.48	254.556
43	0	82	178	25.9	4	CHOL	B	7	22	0	transplantation	June-17	107	M	asphyxia	20	15	23.1	6.32877	1	1	0	16	37	69	1.22	2	0	689.1	41.6	127.8	11.89	73	150.071	5.14485	22.5031	5111.3	185.667
44	0	77	186	22.3	1	ALD	C	12	16	0	transplantation	July-17	18	M	traumatic brain injury	11	15	43	3.28472	1	1	0	43	21	55	1.42	2	1	850.2	42.8	1690.7	14.18	144	269.578	6.48575		4061.3	782.333
45	0	106	180	32.7	5	HCV	A	5	7	1	HCC over criteria					12.8	11	10.7	1.00706	0	0	0	19	42	89	1.06	0	0	232.8	14.07	79.87	10.27	136	111.269	2.36998	2.95714	859.13	283.444
46	0	70	178	21.6	1	ALD	A	5	6	1	transplantation	June-18	141	F	intracranial hemorrhage	16	16	39.8	8.84444	1	2	0	12	38	109	0.96	0	0	340	19.47	459.54	12.14	72	109.142	2.14602	2.23776	1539.57	180.111
47	0	82	178	25.9	11	ALD	A	5	10	1	refused transplantation					13	12	14.2	1.92292	0	0	0	28.1	37.5	74	1.16	0	0	354.3	16.2	322.08	11.72	96	106.662	3.05934	6.46224	1420	727.889
48	0	88	187	25.2	1	ALD	B	8	15	1	transplantation	June-18	138	M	traumatic brain injury	13	23	37.7	5.63333	1	2	1	34.1	27.5	55	1.38	0	0	553.3	71.55	1037.94	13.98	87	161.056	2.4078	7.68673	2204.78	133.444
49	0	109	195	28.5	2	NASH	A	6	21	1	transplantation	July-18	186	F	brain tumour	11	13	19.7	0.757692	0	0	0	8.1	45.1	82	1.11	0	0	375.8	21.2	43.17	10.24	286	164.511	3.80396	16.151	1065.65
50	0	64	168	22.7	1	ALD	C	10	15	1	transplantation	June-18	148	F	intracranial hemorrhage	14	18	31.9	2.65833	1	2	0	19	20	86	1.09	2	1	1045	57.91	1324.77	14.28	168			35.299	5706.96	609
51	0	87	168	30.8	5	HCV	C	12	15	0	transplantation	January-18	365	M	asphyxia	14.1	17	40	4.62295	1	1	0	58	17	52	1.45	1	1	528.2	18.81	613.4	12.53	122	222.183	4.10937	24.0031	4748.26	636.778
52	0	66	172	22.4	4	CHOL	B	7	12	0	transplantation	October-18	233	F	intracranial hemorrhage	16	12	16.5	4	1	2	0	48	28	79	1.15	0	0	315.5	20.79	295.64	11.79	66	110.294	2.33217	23.7122	3435.22	292.333
53	1	52	168	18.4	4	CHOL	B	7	12	0	transplantation	December-18	287	M	intoxication	16	31	54.1	8.656	1	2	1	51	29	82	1.11	1	0	461.5	13.83	190.74	11.27	100	152.197	1.35195	2.00816	2250.43	86.7778
54	1	76	162	29	3	CRYPTO	B	8	13	1	transplantation	May-18	74	F	traumatic brain injury	15.2	24	28.4	4.45031	1	1	0	39	30	60	1.32	0	0	461.4	29.95	581.43	12.78	97	171.51	1.5032	3.37041	2902.61	179.556
55	1	74	172	25	5	HCV	C	11	16	1	refused transplantation					15	18	36	11.25	1	2	0	56.8	22.6	49	1.49	1	0	462.2	47.71	892.64	13.48	48	164.511	1.20942	6.06429	3039.57	102.333
56	1	97	161	37.4	5	HBV	C	10	15	0	transplantation	January-18	114	M	intracranial hemorrhage	16	13	27.5	6.37681	1	1	0	62	25	59	1.32	1	0	355.4	31.83	1188.82	13.32	69	107.814	2.62885	14.9112	4502.61	436.778
57	1	60	164	21.9	4	CHOL	B	8	15	0	transplantation	April-18	168	F	traumatic brain injury	19	9	27.9	9.3	1	1	0	68	24	62	1.27	0	0	456.2	22.68	792.3	12.83	57	76.7186	1.64747	19.549	3165.65	232.889
58	1	85	156	35	2	NASH	C	11	22	1	transplantation	February-18	47	F	intracranial hemorrhage	12.5	16	44.9	1.63154	1	2	1	257	18	59	1.32	2	0	655.9	27.53	1244	13.5	344		3.06742			1689
59	1	70	162	26.7	4	AIH	C	11	13	0	transplantation	January-19	375	M	cardiopulmonary resuscitation	10	26	61.6	1.919	1	1	0	23	29	64	1.28	2	0	1235.9	44.9	877.96	13.81	321	271.704	3.7865		2146.09	435.111
60	1	73	165	27	5	HCV	A	6	15	1	transplantation	April-18	105	M	intracranial hemorrhage	9	12	23.7	2.03143	1	2	1	26	32	74	1.17	0	0	422.4	17.64	1269.14	13.01	105	147.413	1.41594	3.40102	4509.13	185.667
61	1	86	163	33	5	HCV	A	6	9	1	transplantation	June-18	217	M	traumatic brain injury	12	8	13.3	1.31901	0	0	0	19	30	73	1.18	0	0	302.2	19.75	348.16	11.87	121	93.7279	2.46306	3.12551	1720	684.556
62	0	98	180	30.2	1	ALD	B	9	16	0	transplantation	June-18	189	M	traumatic brain injury	16	23	41.4	8.95135	1	2	0	10.3	29.7	74	1.16	2	1	584	14.93	561.74	12.33	74	292.257	4.55148	17.9878	3676.52	174
63	1	66	153	28.2	4	CHOL	B	7	16	0	transplantation	March-18	91	M	traumatic brain injury	14	24	33.2	1.70256	0	0	0	32.8	23.5	54	1.39	0	0	796.5	43.83	1252.14	13.92	273	196.58	2.19546	15.0796	3822.17	264.556
64	1	68	160	26.6	1	ALD	B	7	13	0	improved on waiting list					15.5	12	23.7	4.37321	0	0	0	92.4	29.3	59	1.32	1	0	642.5	42.28	2055.91	14.23	84	225.815		47.8112		229.556
65	0	79	176	25.5	1	ALD	B	9	11	1	transplantation	April-18	57	M	traumatic brain injury	18	23	30.5	8.19403	1	2	1	30.6	26.9	75	1.16	2	0	620.3	46.79	564.49	13.19	67	213.235	4.92088		2954.78	439.556
66	1	64	172	21.8	4	AIH	B	7	15	0	transplantation	January-19	328	M	intracranial hemorrhage	18	15	29.4	12.6	1	1	0	34.1	23.5	38	1.76	1	0	508.3	35.84	414.96	12.66	42	100.638	5.00524	8.11531	6528.7	370.667
67	0	81	168	28.8	5	HBV	B	8	10	1	transplantation	August-18	128	F	traumatic brain injury	14	22	33.1	9.85957	1	2	0	32.2	24.3	53	1.41	1	0	578.9	43	1781.7	14.08	47	248.494	2.76556	20.6663	7493.91	322.333
68	0	88	188	24.9	4	CHOL	B	7	15	0	transplantation	July-19	470	M	traumatic brain injury	18	12	18	1.49309	0	0	0	169	36.6	96	1.02	0	0	511.1	16.23	455.83	12.16	217	156.715	5.23793	36.1255	3235.22	511.222
69	0	94	172	31.8	2	NASH	A	6	8	1	transplantation	October-18	117	M	traumatic brain injury	17	14	15.8	5.59583	0	0	0	19.2	37.2	56	1.39	0	0	219	14.32	352.74	11.52	48	70.4288	2.92263	3.3398	2322.17	245.667
70	1	68	172	23	4	AIH	C	10	20	0	transplantation	August-18	150	M	intracranial hemorrhage	22	12	26.7	8.76716	1	2	1	17.3	29.6	57	1.36	1	0	788.3	22.64	99.63	11.29	67	161.499	3.90285		2956.96	502.333
71	0	107	180	33	1	ALD	B	8	15	0	transplantation	June-18	78	M	cardiopulmonary resuscitation	20	28	35.7	8.60241	1	1	0	53.2	26.7	59	1.32	2	0	726.7	54.02	1021.09	13.86	83	272.413	2.48924		5167.83	190.667
72	0	87	175	28.4	1	ALD	B	9	15	0	transplantation	June-18	74	M	intracranial hemorrhage	16.4	16	28.6	6.25387	1	1	0	67.3	20.6	53	1.64	0	0	312.9	20.93	800.56	12.63	75	144.49	3.3822	18.8755	4761.3	144.556
73	1	75	169	26.3	3	CRYPTO	B	7	7	1	transplantation	October-18	202	F	intracranial hemorrhage	17.5	20	20.6	5.63281	1	1	0	36.1	36	61	1.31	0	0	364.3	22.27	945.61	12.88	64	105.067	2.21291	6.64592	4267.83	199.556
74	0	69	179	21.5	3	CRYPTO	B	7	19	0	died on waiting list					10	20	28.7	1.11673	0	0	0	101.8	43.2	75	1.16	0	0	499.7	67.07	4492.93	15.13	257	153.703	1.69983	16.9469	3711.3	279
75	0	106	170	36.7	1	ALD	C	10	30	0	died on waiting list					10	30	38.7	3.55046	0	0	0	170.6	25.1	39	1.74	1	1	366.2	36.19	1200.81	13.44	109	171.687	1.10471		6824.35	501.222
76	1	76	160	29.7	1	ALD	B	8	21	0	waiting for transplantation					10	17	33.6	3.69231	0	0	0	189.7	26.8	43	1.62	0	0	280.7	87.74	20638.8	16.39	91	137.314	0.621873	2.08469	5339.57	65.1111
77	0	96	184	28.4	1	ALD	A	5	7	1	transplantation	December-18	180	M	asphyxia	15	17	19.2	3.06383	0	0	0	22.3	36.2	80	1.12	0	0	319.5	17.12	563.91	12.2	94	113.395	0.0680628	4.04388	1483.04	214
78	1	56	155	23.3	4	AIH	B	7	11	0	waiting for transplantation					19	18	22.1	9.99762	0	0	0	15.4	30.4	56	1.4	1	0	410.4	13.42	312.34	11.61	42	79.9965	0.735311	7.24286	2846.09	106.778
79	0	107	190	29.6	2	NASH	C	11	16	0	died on waiting list					19	19	45.8	10.3595	1	2	0	56.5	28.3	54	1.41	2	1	456.9	26.05	657.09	12.77	84	130.404	2.15183	19.2276	3493.91	429
80	0	104	178	32.8	1	ALD	B	7	17	1	transplantation	September-18	85	M	intracranial hemorrhage	18.8	31	43.6	18.2151	1	2	1	48.7	32	56	1.39	2	0	345.7	14.9	399.9	11.83	45	90.0957	0.810937	9.73776	2717.83	163.444
81	1	84	164	31.2	1	ALD	B	8	18	0	transplantation	September-18	95	M	intracranial hemorrhage	12	16	35.8	2.864	1	1	0	106.7	31.8	45	1.58	1	0	1059.8	55.1	6871.6	15.64	150	439.05	4.38278	23.2378	3656.96	662.333
82	1	84	168	29.8	2	NASH	B	9	23	0	transplantation	June-18	29	M	traumatic brain injury	13	21	49.1	4.76343	0	0	0	93.2	21.8	56	1.37	2	0	697.8	28.31	3273.16	14.36	134	258.505	3.42583		5561.3	531.222
83	0	97	184	28.4	1	ALD	B	9	13	0	transplantation	October-18	104	M	traumatic brain injury	13	24	40.1	5.31939	1	2	0	87.4	18.4	42	1.64	2	0	416.2	25.46	700.08	12.77	98	137.757	0.953461	12.5235	3435.22	164.556
84	0	88	185	25.7	1	ALD	B	7	11	0	transplantation	December-18	159	F	intracranial hemorrhage	13	9	17.9	3.94407	0	0	0	89.4	31.1	63	1.28	0	0	299.2	36.19	1462.37	13.53	59	92.6648	0.741129		3433.04	109.556
85	0	70	178	22.1	3	CRYPTO	B	8	10	0	transplantation	December-18	128	F	intracranial hemorrhage	15	21	45.2	4.15951	1	2	0	16.9	35.8	70	1.2	2	1	492.3	12.41	377.5	11.79	163	114.635	1.32286		2872.17	259.556
86	0	70	173	23.2	1	ALD	B	7	8	0	preserved liver function					15	21	43.8	2.26552	0	0	0	12.8	22.3	58	1.34	1	0	757.3	59.52	397.38	13.15	290	147.768	1.32868	32.7582	2235.22	195.667
87	1	60	154	25.3	3	CRYPTO	B	9	37	0	transplantation	January-19	146	M	intracranial hemorrhage	16	26	54.1	15.186	1	2	0	30.4	23.1	55	1.39	2	0	693.7	39.5	1199.5	13.75	57	186.57	2.01513		4739.57	250.111
88	0	64	177	20.4	4	CHOL	B	8	19	0	transplantation	December-19	677	M	ischemic stroke	18	17	30.3	4.39839	1	1	0	86.4	36.1	67	1.24	0	0	665	30.68	473.75	12.76	124	145.464	4.21408	26.8806	3159.13	384
89	0	72	171	24.6	2	NASH	B	8	18	0	transplantation	December-18	95	M	traumatic brain injury	9	30	42.2	2.00952	1	2	0	30.7	26.4	48	1.54	1	0	535	40.39	1398.7	13.8	189	183.203	4.00175	26.4367	10267.8	239.556
90	0	72	187	20.6	4	CHOL	B	7	17	0	transplantation	October-18	33	F	intracranial hemorrhage	20.5	23	20.1	3.96202	1	1	0	177.5	28.8	55	1.41	0	0	939.4	53.17	1585.31	14.32	104	207.831	1.82024	10.1051	2115.65	345.111
91	0	106	174	35	2	NASH	B	9	20	1	transplantation	December-18	80	M	ischemic stroke	15	18	31.5	3.75	1	1	0	33.6	38.2	78	1.14	0	0	507.7	22.45	589.73	12.61	126	79.9965	0.286213	3.52347	1437.39	760.667
92	0	101	178	32	2	NASH	A	6	12	1	transplantation	May-19	246	M	ischemic stroke	13.6	14	16.5	1.75313	1	2	0	12.8	40.6	90	1.06	0	0	306.3	17.81	445.83	12.01	128	69.3657	0.979639	1.65612	1150.43	412.333
93	0	66	173	22.1	2	NASH	B	8	10	0	transplantation	October-18	29	M	intracranial hemorrhage	14.7	20	28.2	6.47719	1	2	0	33.7	28	70	1.22	2	0	1834.3	29.14	1147.19	13.87	64	261.428			5087.39
94	0	112	181	34.2	1	ALD	B	7	11	1	preserved liver function					18.5	31	55.5	9.77857	1	2	1	45.2	29.8	58	1.36	1	0	1137.5	23.1	662.06	13.05	105	250.177	1.75334	20.651	2296.09	344
95	1	75	166	27.2	4	CHOL	C	10	15	0	transplantation	February-19	117	F	intracranial hemorrhage	15	14	29.7	4.125	0	0	0	85.9	24.9	70	1.22	0	0	373.9	17.91	803.5	12.59	108	129.075	0.805119	1.38061	2446.09	142.333
96	0	70	170	24.3	4	CHOL	B	7	13	0	transplantation	June-19	769	M	intoxication	17	8	17.4	4.62187	1	2	0	50.2	40	84	1.09	1	0	395.1	22.04	515.6	12.39	64	131.113	1.05526	2.3602	2680.87	132.333
97	0	100	168	35.4	2	NASH	A	5	9	1	transplantation	June-19	242	F	intracranial hemorrhage	16	13	19.3	3.32043	0	0	0	15.6	36.1	68	1.24	0	0	318.3	21.76	390.14	12.06	93	63.9617	2.28563	8.28367	1946.09	330.111
98	0	93	178	29.4	1	ALD	C	13	28	0	transplantation	January-19	90	M	traumatic brain injury	20.7	30	56.6	27.8957	0	0	0	166.8	37.1	61	1.32	2	0	392.1	27.54	619.54	12.7	42	128.544	1.0669	25.3959	4961.3	264.556
99	0	96	172	32.4	3	CRYPTO	B	9	16	0	transplantation	February-19	83	M	intracranial hemorrhage	18	10	34.4	8.48219	1	1	0	52.6	29.2	65	1.27	0	1	610.4	28.87	1238.82	13.5	73	89.2098	1.91623	17.6357	3450.43	397.333
100	1	81	175	26.4	3	CRYPTO	B	7	13	0	preserved liver function					22	10	9.2	0.982524	1	2	0	62.8	32.4	48	1.55	1	0	395.3	27.04	223.73	11.83	206	66.2651	1.21524	2.88061	4617.83	231.778
101	1	107	160	41.8	5	HCV	A	5	8	0	preserved liver function					13	11	22.2	2.22	0	0	0	12.4	45.6	80	1.12	0	0	260.8	11.36	560.25	11.81	130	92.8239	3.04328	1.60727	1400.14	196.111
102	0	70	174	23.1	5	HCV	A	5	9	0	preserved liver function						5	12.8		0	0	0	19.9	41.3	70	1.2	0	0	283.4	26.62	230.09	11.71	123	78.4904	1.52938	11.3449	1854.78	399
103	0	95	172	32.1	5	HCV	A	5	8	0	preserved liver function					12.8	8	23.6	1.97438	0	0	0	22.9	41.9	93	1.04	0	0	446.4	13.86	155.61	11.08	153	68.4798	1.29087	1.53367	1661.3	331.778
104	0	58	171	19.8	5	HCV	B	7	9	0	preserved liver function					13	16	27.1	2.9605	1	1	0	27.4	27.6	90	1.05	0	0	447.1	14.95	313.04	11.73	119	100.963	2.11862	1.63909	1866.12	216.667
105	0	75	170	26	5	HCV	A	5	8	0	preserved liver function						8	12.9		0	0	0	16.2	38.1	85	1.09	0	0	362.8	15.25	712.39	12.36	147	78.7043	2.3957	47.301	883.129	401.111
106	1	70	160	27.3	5	HCV	A	5	7	0	preserved liver function					10.5	7	12	1.0678	0	0	0	17.6	48.8	92	1.04	0	0	240.4	7.91	19.84	8.69	118	53.9511	0.530541	0.737755	1126.52	451.778
107	0	85	172	28.7	1	ALD	A	5	8	0	preserved liver function						9	12		0	0	0	20.4	43.6	93	1.04	0	0	234	13.45	111.71	10.53	184	81.2367	0.464805	1.70204	820	485.667
108	0	155	182	46.8	2	NASH	A	5	10	0	preserved liver function						15	30.1		1	2	0	20.8	41.7	59	1.32	0	0	180.4	16.08	286.94	11.35	66	70.606		1.73265	1456.96	585.111
109	1	56	150	24.9	5	HCV	A	5	10	0	preserved liver function					14.8	14	18.3	3.42835	1	1	0	29	40.7	72	1.19	0	0	198.9	10.65	70.94	9.91	79	57.4947	0.857475	2.71224	2096.09	285.111
